# Supplementary material for: Prevalence of Clinical Signs and Symptoms of Temporomandibular Joint Disorders Registered in the EUROTMJ Database: A Prospective Study in a Portuguese Center
Source: J Clin Med. 2023 May 18;12(10):3553. doi: 10.3390/jcm12103553 (PMC10219561; doi:10.3390/jcm12103553)
Supplement: Supplementary file 1 [file jcm-12-03553-s001.zip]

Archive with 1 entries (1 files):
- jcm-2410091-supplementary.pdf
